# Supplementary material for: Serving Two Masters: Effect of Escherichia coli Dual Resistance on Antibiotic Susceptibility
Source: Antibiotics (Basel). 2023 Mar 17;12(3):603. doi: 10.3390/antibiotics12030603 (PMC10044975; doi:10.3390/antibiotics12030603)
Supplement: Supplementary file 1 [file antibiotics-12-00603-s001.zip]

Archive with 1 entries (1 files):
- antibiotics-2237554-supplementary.pdf
